# Supplementary material for: Analytical validation and performance characteristics of a 48-gene next-generation sequencing panel for detecting potentially actionable genomic alterations in myeloid neoplasms
Source: PLoS One. 2021 Apr 28;16(4):e0243683. doi: 10.1371/journal.pone.0243683 (PMC8081174; doi:10.1371/journal.pone.0243683)
Supplement: S1 Table — (XLSX) [file pone.0243683.s001.xlsx]

## Sheet: S1
S1 Table. Genes included in the 48-gene NGS panel.
No.	Gene	NM number	Exon	AML	MDS	MPN
1	ASXL1	NM_015338.5	12	√	√	√
2	ATM	NM_000051.3	2-63 (all coding exons)	√	√
3	BCOR	NM_017745.5	2-15 (all coding exons)	√	√
4	BCORL1	NM_021946.4	1-12 (all coding exons)	√
5	BRAF	NM_004333.4	1-18 (all coding exons)			√
6	CALR	NM_004343.3	9			√
7	CBL	NM_005188.3	7-9	√	√	√
8	CDKN2B	NM_004936.3	1-2 (all coding exons)	√
9	CEBPA	NM_004364.4	1 (all coding exon)	√	√
10	CREBP(ATF2)	NM_001880.3	3-14 (all coding exons)	√
11	CSF3R	NM_156039.3	3, 11, 14, 17	√	√	√
12	CUX1	NM_181552.3	1-24 (all coding exons)		√
13	DDX41	NM_016222.3	1-17 (all coding exons)	√
14	DNMT3A	NM_022552.4	8, 10, 14, 16, 18-20, 22, 23	√	√
15	ETNK1	NM_018638.4	1-8 (all coding exons)		√	√
16	ETV6	NM_001987.4	1-8 (all coding exons)	√	√	√
17	EZH2	NM_004456.4	10, 16, 18-20	√	√	√
18	FLT3	NM_004119.2	14-15 (ITD only), 20	√	√
19	GATA1	NM_002049.3	2-6	√
20	GATA2	NM_032638.4	2-6 (all coding exons)	√	√
21	HRAS	NM_005343.3	2-5 (all coding exons)			√
22	IDH1	NM_005896.3	4	√	√	√
23	IDH2	NM_002168.3	4	√	√	√
24	IKZF1	NM_006060.5	2-8 (all coding exons)	√	√	√
25	JAK2	NM_004972.3	12, 14	√	√	√
26	KDM6A	NM_021140.3	1-29 (all coding exons)	√
27	KIT	NM_000222.2	9, 11, 17	√		√
28	KRAS	NM_004985.3	2-4	√	√	√
29	MPL	NM_005373.2	10	√		√
30	NF1	NM_001042492.2	1-58 (all coding exons)	√	√	√
31	NPM1	NM_002520.6	11	√	√
32	NRAS	NM_002524.4	2-5	√	√	√
33	PHF6	NM_032458.2	2-10 (all coding exons)	√	√
34	PTEN	NM_000314.6	1-9 (all coding exons)	√	√	√
35	PTPN11	NM_002834.3	3, 11-13	√	√	√
36	RUNX1	NM_001754.4	3-9	√	√
37	SETBP1	NM_015559.2	4	√	√	√
38	SF3B1	NM_012433.3	13-17	√	√	√
39	SRSF2	NM_003016.4	1	√	√	√
40	STAG2	NM_001282418.1	2-33 (all coding exons)	√	√
41	STAT3	NM_139276.2	2-24 (all coding exons)		√
42	STK11	NM_000455.4	1-9 (all coding exons)	√	√
43	TET2	NM_001127208.2	3,6, 9-11	√	√	√
44	TP53	NM_000546.5	2-11 (all coding exons)	√	√	√
45	U2AF1	NM_006758.2	2, 6, 8	√	√	√
46	WT1	NM_024426.4	1-9	√	√
47	ZRSR2	NM_005089.3	1-11 (all coding exons)	√	√
48	KMT2A (MLL)	NM_005933.1	PTD only by Long range PCR	√
PTD, partial tandem duplication
√, included
