# Supplementary material for: Analytical validation and performance characteristics of a 48-gene next-generation sequencing panel for detecting potentially actionable genomic alterations in myeloid neoplasms
Source: PLoS One. 2021 Apr 28;16(4):e0243683. doi: 10.1371/journal.pone.0243683 (PMC8081174; doi:10.1371/journal.pone.0243683)
Supplement: S2 Table — (XLSX) [file pone.0243683.s002.xlsx]

## Sheet: S2
S2 Table. Specimens used for validation studies.
No.	Sample ID	Specimen type	Source	Tumor type	Expected Result(s)	Althernative Methodology	Applicable validation element	Number repeat
1	BM01	Bone marrow	Clinical sample	suspected myeloid neoplasm	SRSF2 p.Pro95Leu, TET2 p.Arg550*	NGSa	Accuracy	1
2	BM02	Bone marrow	Clinical sample	suspected myeloid neoplasm	ASXL1 p.Pro920Thrfs*4, RUNX1 p.Phe173Cys, SRSF2 p.Pro95Arg	NGSa	Precision, Accuracy	3
3	BM03	Bone marrow	Clinical sample	suspected myeloid neoplasm	ASXL1 p.Ser1262Thrfs*18, TP53 p.Arg280Gly, U2AF1 p.Gln157Pro	NGSa	Precision, Accuracy	8
4	BM04	Bone marrow	Clinical sample	suspected myeloid neoplasm	NRAS p.Gly12Asp, NRAS p.Gly12Ala, TET2 p.Cys1396Tyrfs*53	NGSa	Precision, Accuracy	11
5	BM05	Bone marrow	Clinical sample	suspected myeloid neoplasm	ASXL1 p.Gly646Trpfs*12, SRSF2 p.Pro95His	NGSa	Precision, Accuracy	8
6	BM06	Bone marrow	Clinical sample	suspected myeloid neoplasm	SF3B1 p.Gly740Glu	NGSa	Accuracy	3
7	BM07	Bone marrow	Clinical sample	suspected myeloid neoplasm	ASXL1 p.Glu635Argfs*15	NGSa	Accuracy	1
8	BM08	Bone marrow	Clinical sample	suspected myeloid neoplasm	IDH2 p.Arg140Gln, RUNX1 p.Arg201*, FLT3-ITD	NGSa, PCR/FA	Precision, Accuracy	3
9	BM09	Bone marrow	Clinical sample	suspected myeloid neoplasm	SF3B1 p.Lys666Thr, ZRSR2 p.Leu237Profs*5	NGSa	Accuracy	1
10	BM11	Bone marrow	Clinical sample	suspected myeloid neoplasm	ASXL1 p.Gly646Trpfs*12, TET2 p.Lys693Asnfs*7, TET2 p.Gly1361Ser, U2AF1 p.Gln157Pro	NGSa	Accuracy	3
11	BM12	Bone marrow	Clinical sample	suspected myeloid neoplasm	SRSF2 p.Phe57Tyr, TET2 p.Cys1709Leufs*10, TET2 p.Pro499Hisfs*34	NGSa	Accuracy	1
12	BM13	Bone marrow	Clinical sample	suspected myeloid neoplasm	U2AF1 p.Ser34Phe	NGSa	Accuracy	1
13	BM14	Bone marrow	Clinical sample	unknown	unknown	N/A	Specimen type	1
14	BM15	Bone marrow	Clinical sample	suspected myeloid neoplasm	FLT3-ITD	PCR/FA	Precision, Accuracy	3
15	BM17	Bone marrow	Clinical sample	suspected myeloid neoplasm	FLT3-ITD	PCR/FA	Accuracy	3
16	BM18	Bone marrow	Clinical sample	unknown	unknown	N/A	Specimen type	2
17	BM19	Bone marrow	Clinical sample	suspected myeloid neoplasm	FLT3-ITD	PCR/FA	Accuracy	3
18	BM20	Bone marrow	Clinical sample	unknown	unknown	N/A	Specimen type	3
19	BM21	Bone marrow	Clinical sample	unknown	unknown	N/A	Specimen type	3
20	BM22	Bone marrow	Clinical sample	suspected myeloid neoplasm	CEBPA p.Leu338Pro, CEBPA p.His18Glnfs*145	Sanger	Accuracy	3
21	CP01	Cell pellet	Clinical sample	suspected myeloid neoplasm	ASXL1 p.Lys586*, RUNX1 p.Ser314Ilefs*286, TET2 p.Lys1422Serfs*3, TET2 p.Gln916*	NGSa	Accuracy	1
22	CP02	Cell pellet	Clinical sample	suspected myeloid neoplasm	ASXL1 p.Leu1213Ilefs*3, SRSF2 p.Pro95His, TET2 p.Ala1224Pro, TP53 p.Asn235Ser	NGSa	Accuracy	2
23	CP03	Cell pellet	Clinical sample	suspected myeloid neoplasm	ASXL1 p.Met1249Val	NGSa	Accuracy	1
24	CP04	Cell pellet	Clinical sample	suspected myeloid neoplasm	NPM1 p.Trp288Cysfs*12, FLT3-ITD	NGSa, PCR/FA	Accuracy	1
25	CP05	Cell pellet	Clinical sample	suspected myeloid neoplasm	RUNX1 p.Ile22Lys, TET2 p.Gln743Asnfs*8	NGSa	Accuracy	2
26	CP06	Cell pellet	Clinical sample	suspected myeloid neoplasm	SF3B1 p.Lys666Asn, TET2 p.Lys504*	NGSa	Accuracy	1
27	CP07	Cell pellet	Clinical sample	suspected myeloid neoplasm	CALR p.Glu398_Asp400del	NGSa	Accuracy	1
28	CP08	Cell pellet	Clinical sample	suspected myeloid neoplasm	U2AF1 p.Gln157Arg	NGSa	Accuracy	1
29	CP09	Cell pellet	Clinical sample	suspected myeloid neoplasm	GATA1 p.Gly192Glu, TP53 p.Arg158His	NGSa	Accuracy	1
30	CP10	Cell pellet	Clinical sample	suspected myeloid neoplasm	CALR p.Lys385Asnfs*47, PTPN11 p.Gly503Glu	NGSa	Accuracy	1
31	CP11	Cell pellet	Clinical sample	unknown	unknown	N/A	Specimen type	2
32	CP12	Cell pellet	Clinical sample	suspected myeloid neoplasm	IDH2 p.Arg140Gln, SRSF2 p.Pro95His	NGSa	Accuracy	1
33	CP13	Cell pellet	Clinical sample	suspected myeloid neoplasm	DNMT3A p.Arg320*	NGSa	Accuracy	2
34	CP14	Cell pellet	Clinical sample	suspected myeloid neoplasm	KDM6A p.Thr584Met	NGSa	Accuracy	1
35	CP15	Cell pellet	Clinical sample	suspected myeloid neoplasm	TET2 p.Lys1462Glnfs*16	NGSa	Precision, Accuracy	8
36	CP16	Cell pellet	Clinical sample	suspected myeloid neoplasm	TET2 p.Ser167*	NGSa	Accuracy	1
37	CP17	Cell pellet	Clinical sample	suspected myeloid neoplasm	FLT3-ITD	PCR/FA	Accuracy	1
38	CP18	Cell pellet	Clinical sample	unknown	unknown	N/A	Specimen type	1
39	CP19	Cell pellet	Clinical sample	unknown	unknown	N/A	Specimen type	1
40	CP20	Cell pellet	Clinical sample	suspected myeloid neoplasm	FLT3-ITD	PCR/FA	Accuracy	1
41	FF01	FFPE	Clinical sample	unknown	unknown	N/A	Specimen type	1
42	FF02	FFPE	Clinical sample	suspected myeloid neoplasm	BRAF p.Pro403Leufs*8, KRAS p.Gly12Asp	NGSc	Accuracy	1
43	FF03	FFPE	Clinical sample	suspected myeloid neoplasm	KRAS p.Gly13Asp, TP53 p.Arg175His	NGSc	Precision, Accuracy	3
44	FF04	FFPE	Clinical sample	unknown	unknown	N/A	Specimen type	1
45	FF05	FFPE	Clinical sample	unknown	unknown	N/A	Specimen type	1
46	FF06	FFPE	Clinical sample	suspected myeloid neoplasm	KRAS p.Gly12Asp, TP53 p.Arg342*	NGSc	Precision, Accuracy	2
47	FF07	FFPE	Clinical sample	suspected myeloid neoplasm	TP53 p.Tyr220*	NGSc	Accuracy	1
48	FF08	FFPE	Clinical sample	suspected myeloid neoplasm	TP53 p.Cys176Phe	NGSc	Accuracy	1
49	FF09	FFPE	Clinical sample	suspected myeloid neoplasm	TP53 c.559+1G>A	NGSc	Accuracy	1
50	FF10	FFPE	Clinical sample	unknown	unknown	N/A	Specimen type	1
51	FF11	FFPE	Clinical sample	unknown	unknown	N/A	Specimen type	1
52	FF12	FFPE	Clinical sample	suspected myeloid neoplasm	TP53 p.Arg196*	NGSc	Accuracy	1
53	FF13	FFPE	Clinical sample	Adjacent normal	unknown	N/A	Specimen type	1
54	FF14	FFPE	Clinical sample	Adjacent normal	unknown	N/A	Specimen type	1
55	FF15	FFPE	Clinical sample	Adjacent normal	unknown	N/A	Specimen type	1
56	FF16	FFPE	Clinical sample	Adjacent normal	unknown	N/A	Specimen type	1
57	HD200	FFPE	Commercial control	Commercial control	NRAS p.Gln61Lys 12.5%, KRAS p.Gly13Asp 15%, KRAS p.Gly12Asp 6%, KIT p.Asp816Val 10%, BRAF p.Val600Glu 10.5%	Horizon discovery control	Accuracy	10
58	HD680	extracted Cell line DNA	Commercial control	Commercial control	IDH2 R172K 50%	Horizon discovery control	Accuracy	1
59	HD701	extracted Cell line DNA	Commercial control	Commercial control	BRAF V600E 10.5%, cKIT D816V 10%, KRAS G13D 15%, KRAS G12D 6%, NRAS Q61K 12.5%	Horizon discovery control	Sensitivity	1
60	HD728	extracted Cell line DNA	Commercial control	Commercial control	BRAF V600E 8%, BRAF V600K 4%, FLT3 ΔI836 5%, IDH1 R132C 5%, KRAS G12A 5%, KRAS G12R 5%, KRAS G13D 25%, NRAS Q61K 5%	Horizon discovery control	Precision, Sensitivity	8
61	HD729	extracted Cell line DNA	Commercial control	Commercial control	BRAF V600E 8%, BRAF V600G 4%, IDH2 R140Q 5%, KRAS G12V 3.8%, KRAS G13D 25%, KRAS Q61L 5%, NRAS Q61L 5%	Horizon discovery control	Sensitivity	2
62	HD730	extracted Cell line DNA	Commercial control	Commercial control	BRAF V600E 8%, BRAF V600M 4%, FLT3 D835Y 5%, IDH1 R132H 5%, KRAS A146T 5%, KRAS G12S 5%, KRAS G13D 25%, NRAS Q61H 5%	Horizon discovery control	Sensitivity	1
63	HD731	extracted Cell line DNA	Commercial control	Commercial control	BRAF V600E 8%, BRAF V600R 4%, IDH2 R172K 5%, KIT D816V 5%, KRAS G12C 5%, KRAS G12D 5%, KRAS G13D 25%, KRAS Q61H 5%, NRAS Q61R 5%	Horizon discovery control	Sensitivity	2
64	MT01	whole blood	Healthy individual	Healthy individual	ATM p.Ile2030Val	NGSb	Accuracy	2
65	MT03	whole blood	Healthy individual	Healthy individual	ATM p.Ser333Phe	NGSb	Accuracy	1
66	MT04	whole blood	Healthy individual	Healthy individual	ATM p.Pro424Pro, ATM p.Asp203Asp	NGSb	Accuracy	1
67	MT05	whole blood	Healthy individual	Healthy individual	ATM p.Cys2464Arg	NGSb	Accuracy	2
68	MT06	whole blood	Healthy individual	Healthy individual	NF1 p.Leu179Leu	NGSb	Accuracy	1
69	MT07	whole blood	Healthy individual	Healthy individual	unknown	N/A	Specimen type	1
70	MT08	whole blood	Healthy individual	Healthy individual	ATM p.Thr2059Ile, NF1 p.Leu995Leu, PTEN p.Asp368Asp	NGSb	Precision, Accuracy	3
71	MT09	whole blood	Healthy individual	Healthy individual	ATM p.Leu546Val	NGSb	Accuracy	1
72	MT10	whole blood	Healthy individual	Healthy individual	ATM p.Val182Leu, NF1 p.Gly848Gly, NF1 p.His2322Tyr	NGSb	Accuracy	1
73	MT11	whole blood	Healthy individual	Healthy individual	NF1 p.Lys1724Lys	NGSb	Accuracy	1
74	MT12	whole blood	Healthy individual	Healthy individual	TP53 p.Pro191Arg	NGSb	Accuracy	1
75	MT13	whole blood	Healthy individual	Healthy individual	unknown	N/A	Specimen type	1
76	MT14	whole blood	Clinical sample	suspected myeloid neoplasm	JAK2 p.Val617Phe	Sanger	Precision, Accuracy	5
77	NA03189	extracted Cell line DNA	Commercial control	Commercial control	ATM p.Lys2756*, ATM p.Ser381Argfs*27	Coriell control	Accuracy	1
78	NA08436	extracted Cell line DNA	Commercial control	Commercial control	ATM p.Asp1548Thrfs*14, ATM p.Glu1978*	Coriell control	Accuracy	1
79	NA09607	extracted Cell line DNA	Commercial control	Commercial control	ATM p.Trp2769*	Coriell control	Accuracy	2
80	NA10080	extracted Cell line DNA	Commercial control	Commercial control	PTEN p.Gln261*	Coriell control	Accuracy	1
81	NA10081	extracted Cell line DNA	Commercial control	Commercial control	PTEN p.Gln261*	Coriell control	Accuracy	1
82	NA11255	extracted Cell line DNA	Commercial control	Commercial control	ATM p.Glu2007Argfs*11	Coriell control	Accuracy, Sensitivity	5
83	NA11409	extracted Cell line DNA	Commercial control	Commercial control	no known variant within ROI	Coriell control	Specimen type	3
84	NA11602	extracted Cell line DNA	Commercial control	Commercial control	NF1 p.Lys1670Asnfs*7	Coriell control	Accuracy	1
85	NA12878	extracted Cell line DNA	Commercial control	Commercial control	Genome in a Bottle	GIAB	Precision, Accuracy	17
86	NA13326	extracted Cell line DNA	Commercial control	Commercial control	ATM p.Trp393*	Coriell control	Accuracy	1
87	NA13652	extracted Cell line DNA	Commercial control	Commercial control	ATM c.7630-2A>C 50%	Coriell control	Accuracy	2
88	NA13683	extracted Cell line DNA	Commercial control	Commercial control	ATM p.Val1268*	Coriell control	Accuracy	1
89	NA13765	extracted Cell line DNA	Commercial control	Commercial control	ATM p.Arg2136*	Coriell control	Accuracy, Sensitivity	7
90	NA13802	extracted Cell line DNA	Commercial control	Commercial control	ATM p.Leu762Valfs*2	Coriell control	Accuracy	3
91	NA13805	extracted Cell line DNA	Commercial control	Commercial control	ATM p.Cys2246_Thr2252delinsHis	Coriell control	Accuracy, Sensitivity	6
92	NA13973	extracted Cell line DNA	Commercial control	Commercial control	ATM p.Glu1978*	Coriell control	Accuracy, Sensitivity	6
93	NA14067	extracted Cell line DNA	Commercial control	Commercial control	ATM p.Val1268*	Coriell control	Accuracy	1
94	NA14451	extracted Cell line DNA	Commercial control	Commercial control	ATM p.Asp2569*	Coriell control	Accuracy	1
95	NA23245	extracted Cell line DNA	Commercial control	Commercial control	JAK2 Val617Phe	Coriell control	Sensitivity	8
96	NA24143	extracted Cell line DNA	Commercial control	Commercial control	Genome in a Bottle	GIAB	Precision, Accuracy, Sensitivity	5
97	NA24149	extracted Cell line DNA	Commercial control	Commercial control	Genome in a Bottle	GIAB	Accuracy, Sensitivity	3
98	NA24385	extracted Cell line DNA	Commercial control	Commercial control	Genome in a Bottle	GIAB	Precision, Accuracy, Sensitivity	4
99	NA24631	extracted Cell line DNA	Commercial control	Commercial control	Genome in a Bottle	GIAB	Accuracy	3
100	NA24694	extracted Cell line DNA	Commercial control	Commercial control	Genome in a Bottle	GIAB	Accuracy, Sensitivity	3
101	NA24695	extracted Cell line DNA	Commercial control	Commercial control	Genome in a Bottle	GIAB	Accuracy, Sensitivity	3
102	WB01	whole blood	Clinical sample	suspected myeloid neoplasm	ASXL1 p.Ser1028Leu, TET2 p.Gly355Asp	NGSa	Accuracy	2
103	WB02	whole blood	Clinical sample	suspected myeloid neoplasm	DNMT3A p.Arg720Leu, U2AF1 p.Ser34Phe	NGSa	Accuracy	1
104	WB03	whole blood	Clinical sample	suspected myeloid neoplasm	SF3B1 p.Lys700Glu	NGSa	Accuracy	1
105	WB04	whole blood	Clinical sample	suspected myeloid neoplasm	ASXL1 p.Glu635Argfs*15, CSF3R p.Thr618Ile, CSF3R p.Trp818*, U2AF1 p.Gln157Pro	NGSa	Accuracy	1
106	WB05	whole blood	Clinical sample	suspected myeloid neoplasm	DNMT3A p.Arg729Trp, TP53 p.Asn131Lys	NGSa	Accuracy	1
107	WB06	whole blood	Clinical sample	suspected myeloid neoplasm	DNMT3A p.Arg882His, NPM1 p.Trp288Cysfs*12	NGSa	Precision, Accuracy	3
108	WB07	whole blood	Clinical sample	suspected myeloid neoplasm	FLT3 p.Glu573Lys	NGSa	Precision, Accuracy	3
109	WB08	whole blood	Clinical sample	suspected myeloid neoplasm	SRSF2 p.Pro95Leu, TET2 p.Cys1378Tyr	NGSa	Precision, Accuracy	6
110	WB09	whole blood	Clinical sample	suspected myeloid neoplasm	NRAS p.Gly12Asp, FLT3-ITD	NGSa, PCR/FA	Precision, Accuracy	10
111	WB10	whole blood	Clinical sample	suspected myeloid neoplasm	DNMT3A p.Tyr735*, SF3B1 p.Lys700Glu, TET2 p.Gln574*, TET2 p.Lys1254Ilefs*13	NGSa	Precision, Accuracy	3
112	WB11	whole blood	Clinical sample	suspected myeloid neoplasm	RUNX1 p.Ser141_Ala142insProArg*, SF3B1 p.Lys666Asn, TET2 p.Gln706*	NGSa	Precision, Accuracy	3
113	WB12	whole blood	Clinical sample	suspected myeloid neoplasm	CSF3R p.Met696Thr	NGSa	Accuracy	1
114	WB13	whole blood	Clinical sample	suspected myeloid neoplasm	SETBP1 p.Val1101Ile, TET2 p.Tyr867His	NGSa	Accuracy	3
115	WB14	whole blood	Clinical sample	suspected myeloid neoplasm	TET2 p.Ile1873Thr	NGSa	Accuracy	1
116	WB15	whole blood	Clinical sample	suspected myeloid neoplasm	KDM6A p.Thr581Ala, KDM6A p.Ala17dup	NGSa	Accuracy	1
117	WB16	whole blood	Clinical sample	suspected myeloid neoplasm	KDM6A p.Thr581Ala, KDM6A p.Ala17dup	NGSa	Accuracy	1
118	WB17	whole blood	Clinical sample	suspected myeloid neoplasm	TET2 p.Ile1873Thr, TET2 p.Asn170*	NGSa	Accuracy	1
119	WB18	whole blood	Clinical sample	suspected myeloid neoplasm	JAK2 p.Val617Phe, TET2 p.Gln604*	NGSa	Accuracy	1
120	WB19	whole blood	Clinical sample	suspected myeloid neoplasm	KDM6A p.Ala17dup	NGSa	Accuracy	1
121	WB20	whole blood	Clinical sample	unknown	unknown	N/A	Specimen type	1
122	WB21	whole blood	Clinical sample	suspected myeloid neoplasm	ASXL1 p.Val737Glyfs*10, CSF3R p.Thr618Ile	NGSa	Accuracy	1
123	WB22	whole blood	Clinical sample	suspected myeloid neoplasm	ASXL1 p.Gly646Trpfs*12, KRAS p.Gly12Val, NRAS p.Gly12Asp, RUNX1 p.Phe396Valfs*204	NGSa	Accuracy	1
124	WB23	whole blood	Clinical sample	suspected myeloid neoplasm	TET2 p.Asn582Ser	NGSa	Accuracy	1
125	WB24	whole blood	Clinical sample	suspected myeloid neoplasm	DNMT3A p.Thr862Ile	NGSa	Accuracy	1
126	WB25	whole blood	Clinical sample	suspected myeloid neoplasm	DNMT3A p.Arg899Cys, SF3B1 p.Lys700Glu	NGSa	Accuracy	1
127	WB26	whole blood	Clinical sample	suspected myeloid neoplasm	KDM6A p.Thr581Ala, KDM6A p.Ala17dup	NGSa	Accuracy	1
128	WB27	whole blood	Clinical sample	suspected myeloid neoplasm	NRAS p.Thr124Ala, SETBP1 p.Arg1321His	NGSa	Accuracy	1
129	WB28	whole blood	Clinical sample	unknown	unknown	N/A	Specimen type	1
130	WB29	whole blood	Clinical sample	unknown	unknown	N/A	Specimen type	1
131	WB30	whole blood	Clinical sample	unknown	unknown	N/A	Specimen type	1
132	WB31	whole blood	Clinical sample	suspected myeloid neoplasm	NRAS p.Gly12Asp	NGSa	Accuracy	1
133	WB32	whole blood	Clinical sample	suspected myeloid neoplasm	ASXL1 p.Gly646Trpfs*12, CBL p.Gln409Pro, FLT3-ITD	NGSa, PCR/FA	Accuracy	1
134	WB33	whole blood	Clinical sample	suspected myeloid neoplasm	JAK2 p.Val617Phe	NGSa	Accuracy	1
135	WB34	whole blood	Clinical sample	suspected myeloid neoplasm	ASXL1 p.Glu877Glyfs*3	NGSa	Accuracy	1
136	WB35	whole blood	Clinical sample	suspected myeloid neoplasm	CALR 5bp INS	NGSd	Accuracy	3
137	WB36	whole blood	Clinical sample	suspected myeloid neoplasm	CALR 19bp DEL	NGSd	Accuracy, Sensitivity	7
138	WB37	whole blood	Clinical sample	suspected myeloid neoplasm	CALR 5bp INS	NGSd	Accuracy	1
139	WB38	whole blood	Clinical sample	suspected myeloid neoplasm	CALR 5bp INS	NGSd	Accuracy	1
140	WB39	whole blood	Clinical sample	suspected myeloid neoplasm	CALR 52bp Del	NGSd	Precision, Accuracy	3
141	WB40	whole blood	Clinical sample	suspected myeloid neoplasm	CALR 52bp Del	NGSd	Precision, Accuracy	8
142	WB41	whole blood	Clinical sample	suspected myeloid neoplasm	CALR 52bp Del	NGSd	Precision, Accuracy	3
143	WB42	whole blood	Clinical sample	suspected myeloid neoplasm	CALR 52bp Del	NGSd	Accuracy	1
144	WB43	whole blood	Clinical sample	suspected myeloid neoplasm	CALR 52bp Del	NGSd	Accuracy	1
145	WB44	whole blood	Clinical sample	suspected myeloid neoplasm	CALR 52bp Del	NGSd	Accuracy	1
146	WB45	whole blood	Clinical sample	suspected myeloid neoplasm	FLT3-ITD	PCR/FA	Precision, Accuracy	6
147	WB46	whole blood	Clinical sample	suspected myeloid neoplasm	FLT3-ITD	PCR/FA	Accuracy	3
148	WB47	whole blood	Clinical sample	suspected myeloid neoplasm	FLT3-ITD	PCR/FA	Accuracy, Sensitivity	11
149	WB48	whole blood	Clinical sample	suspected myeloid neoplasm	FLT3-ITD	PCR/FA	Accuracy	1
150	WB50	whole blood	Clinical sample	suspected myeloid neoplasm	FLT3-ITD	PCR/FA	Accuracy	4
151	WB51	whole blood	Clinical sample	suspected myeloid neoplasm	FLT3-ITD	PCR/FA	Accuracy	1
152	WB52	whole blood	Clinical sample	suspected myeloid neoplasm	FLT3-ITD	PCR/FA	Accuracy, Sensitivity	6
153	WB53	whole blood	Clinical sample	suspected myeloid neoplasm	FLT3-ITD	PCR/FA	Accuracy	1
154	WB54	whole blood	Clinical sample	suspected myeloid neoplasm	FLT3-ITD	PCR/FA	Accuracy	1
155	WB55	whole blood	Clinical sample	unknown	unknown	N/A	Specimen type	1
156	WB56	whole blood	Clinical sample	suspected myeloid neoplasm	FLT3-ITD	PCR/FA	Accuracy	1
157	WB57	whole blood	Clinical sample	suspected myeloid neoplasm	FLT3-ITD	PCR/FA	Accuracy	1
158	WB58	whole blood	Clinical sample	suspected myeloid neoplasm	FLT3-ITD	PCR/FA	Accuracy	1
159	WB59	whole blood	Clinical sample	suspected myeloid neoplasm	FLT3-ITD	PCR/FA	Accuracy	1
160	WB60	whole blood	Clinical sample	suspected myeloid neoplasm	FLT3-ITD	PCR/FA	Accuracy	1
161	WB61	whole blood	Clinical sample	suspected myeloid neoplasm	FLT3-ITD	PCR/FA	Accuracy	2
162	WB62	whole blood	Clinical sample	suspected myeloid neoplasm	FLT3-ITD	PCR/FA	Accuracy	1
163	WB63	whole blood	Clinical sample	suspected myeloid neoplasm	FLT3-ITD	PCR/FA	Accuracy	1
164	WB64	whole blood	Clinical sample	suspected myeloid neoplasm	FLT3-ITD	PCR/FA	Accuracy, Sensitivity	6
165	WB65	whole blood	Healthy individual	Healthy individual	unknown	N/A	Specimen type	1
166	WB66	whole blood	Healthy individual	Healthy individual	unknown	N/A	Specimen type	1
167	WB67	whole blood	Healthy individual	Healthy individual	unknown	N/A	Specimen type	1
168	WB68	whole blood	Healthy individual	Healthy individual	ATM p.Ile2030Val	NGSb	Accuracy	1
169	WB69	whole blood	Healthy individual	Healthy individual	ATM p.Ser707Pro	NGSb	Accuracy	1
170	WB70	whole blood	Healthy individual	Healthy individual	ATM p.Ser333Phe	NGSb	Accuracy	1
171	WB73	whole blood	Healthy individual	Healthy individual	NF1 p.Leu179Leu	NGSb	Accuracy	1
172	WB74	whole blood	Healthy individual	Healthy individual	unknown	N/A	Specimen type	1
173	WB75	whole blood	Healthy individual	Healthy individual	ATM p.Thr2059Ile, NF1 p.Leu995Leu, PTEN p.Asp368Asp	NGSb	Accuracy	1
174	WB76	whole blood	Healthy individual	Healthy individual	ATM p.Leu546Val	NGSb	Accuracy	1
175	WB77	whole blood	Healthy individual	Healthy individual	ATM p.Val182Leu, NF1 p.Gly848Gly, NF1 p.His2322Tyr	NGSb	Accuracy	2
176	WB78	whole blood	Healthy individual	Healthy individual	NF1 p.Lys1724Lys	NGSb	Accuracy	1
177	WB79	whole blood	Healthy individual	Healthy individual	unknown	N/A	Specimen type	2
178	WB80	whole blood	Clinical sample	suspected myeloid neoplasm	CALR 52bp Del	NGSd	Accuracy, Sensitivity	7
179	WB82	whole blood	Clinical sample	unknown	unknown	N/A	Specimen type	1
180	WB83	whole blood	Clinical sample	suspected myeloid neoplasm	CEBPA p.Asn321_Asp322insGluGlnLysValLeuGluLeuThrSerAspAsn, CEBPA p.Gln83Serfs*77	Sanger	Accuracy, Sensitivity	6
181	WB84	whole blood	Clinical sample	suspected myeloid neoplasm	CEBPA p.Gly54Argfs*54	Sanger	Accuracy	2
182	WB85	whole blood	Clinical sample	suspected myeloid neoplasm	CEBPA p.Thr226Pro	Sanger	Sensitivity	6
183	WB86	whole blood	Clinical sample	suspected myeloid neoplasm	CEBPA p.Arg306_Gln311del, CEBPA p.Gln83Serfs*77	Sanger	Accuracy	1
184	WB87	whole blood	Clinical sample	suspected myeloid neoplasm	CEBPA p.Lys313dup, CEBPA p.Pro39Alafs*67	Sanger	Accuracy	1
	NGSa	LeukoVantage v1.0	somatic mutation panel of 30 genes for myeloid neoplasms
	NGSb	MyVantage	germline mutation panel of 34 cancer predisposition genes
	NGSc	Watson Genomics	somatic mutation panel of 50 genes for solid tumor
	NGSd	MPN Diagnostic Cascading Reflex	somutic mutation panel of 4 genes for myeloproliferative neoplasms
