# Supplementary material for: Analytical validation and performance characteristics of a 48-gene next-generation sequencing panel for detecting potentially actionable genomic alterations in myeloid neoplasms
Source: PLoS One. 2021 Apr 28;16(4):e0243683. doi: 10.1371/journal.pone.0243683 (PMC8081174; doi:10.1371/journal.pone.0243683)
Supplement: S3 Table — (XLSX) [file pone.0243683.s003.xlsx]

## Sheet: S3
S3 Table. Criteria used for specimen and variant quality control.
Process	Quality control metric	Acceptable range
Pre-sequencing	extracted DNA concentration measured by Qubit Fluorometer	>= 1ng/ul
Pre-sequencing	Total Ampure cleaned post ligation PCR product quantity measured by Qubit Fluorometer	>= 150ng
Pre-sequencing	Final library concentration measured by Qubit Fluorometer.	>= 0.5 ng/uL
Sequencing	Cluster Density	85-250 K/mm2
Sequencing	Passing Filter	>= 75%
Sequencing	% Q30	>= 65%
Sequencing	Total Yield	>= 20G
Batch control	5% Tier multiplex variant positive control	All expected variant detected within expected % VAF range
Batch control	CALR 52bp deletion control	detected within expected % VAF range
Batch control	FLT3-ITD control	detected within expected % VAF range
Batch control	mutation negative control	No reportable variant detected
Batch control	No template control Ampure cleaned post ligation PCR product concentration measured by Qubit Fluorometer	< 2ng/ul
Batch control	No template control % target pass	0
Batch control	No template control mean coverage	<10
Batch control	No template control % mapped read in comparison to batch median	< 1%
target	Coverage for targets on autosomal chromosomes for male and female	>= 500x
target	Coverage for targets on X chromosome for female	>= 500x
target	Coverage for targets on X chromosome for male	>= 250x
Sample	% target passing coverage cut-off	>= 95%
Sample	% hotspot passing coverage cut-off	1
Sample	Coverage uniformity CV	< 0.4x
Sample	Cross contamination from other specimen/barcode	< 1%
Variant	Variant allele frequency	>= 3%
Variant	Variant read count	>= 25
Variant	Variant read count if male sample on X chromosome	>= 13
Variant	ExAC data base frequency	< 0.5%
Variant	% VAF Variant on positions with platform specific noise	> mean +3SD training set
Variant	read strand bias	< 4x
