# Supplementary material for: Analytical validation and performance characteristics of a 48-gene next-generation sequencing panel for detecting potentially actionable genomic alterations in myeloid neoplasms
Source: PLoS One. 2021 Apr 28;16(4):e0243683. doi: 10.1371/journal.pone.0243683 (PMC8081174; doi:10.1371/journal.pone.0243683)
Supplement: S4 Table — (XLSX) [file pone.0243683.s004.xlsx]

## Sheet: S4
S4 Table. Summary of sequencing metrics for validation specimens (n=427; 184 unique).
Percentile	Raw reads (million)	% Mappped to hg19	% Read on Target	Median exon coverage	% Target passing coverage QC*
5	7.3	100	38	792	99.2
25	9.7	100	58	1383	100
50	11.8	100	65	1767	100
75	16.1	100	68	2395	100
95	22.7	100	70	3644	100
* coverage QC: >= 500x except targets on X chromosome for male requiring >= 250x
