# Supplementary material for: Analytical validation and performance characteristics of a 48-gene next-generation sequencing panel for detecting potentially actionable genomic alterations in myeloid neoplasms
Source: PLoS One. 2021 Apr 28;16(4):e0243683. doi: 10.1371/journal.pone.0243683 (PMC8081174; doi:10.1371/journal.pone.0243683)
Supplement: S5 Table — A. Inter-assay precision study variant concordance. B. Intra-assay precision study variant concordance. (XLSX) [file pone.0243683.s005.xlsx]

## Sheet: S5A
S5A Table. Inter-assay precision study varaint concordance.
Specimen	Gene	p.	c.	Type	% VAF Inter-1	% VAF Inter-2	% VAF Inter-3	CV
BM02	ASXL1	p.Pro920Thrfs*4	c.2757dup	INS	37.8	38	37.9	0.00263852
BM02	RUNX1	p.Phe173Cys	c.518T>G	SNV	33.2	38	36.8	0.0693889
BM02	SRSF2	p.Pro95Arg	c.284C>G	SNV	37.5	38.3	38.3	0.0121441
BM02	STAT3	p.Asp661Tyr	c.1981G>T	SNV	3.8	3.7	4.6	0.122303
BM03	ASXL1	p.Ser1262Thrfs*18	c.3785del	DEL	5.1	6.9	6.5	0.15327
BM03	TP53	p.Arg280Gly	c.838A>G	SNV	24.3	25.1	25.5	0.024473
BM03	U2AF1	p.Gln157Pro	c.470A>C	SNV	29	28.3	29.6	0.0224617
BM04	ATM	p.Met3011Val	c.9031A>G	SNV	49.3	45.4	49.9	0.0506921
BM04	ATM	p.Ile124Val	c.370A>G	SNV	48.3	47.2	49.6	0.0248392
BM04	NRAS	p.Gly12Ala	c.35G>C	SNV	35.5	35.1	36.8	0.0248274
BM04	NRAS	p.Gly12Asp	c.35G>A	SNV	6.4	4.8	4.7	0.179989
BM04	TET2	p.Cys1396Tyrfs*53	c.4185_4186dup	INS	48.7	51.7	48.4	0.0367909
BM04	TET2	p.Gln1414His	c.4242G>C	SNV	48.8	46.5	49.4	0.0317373
BM05	ASXL1	p.Gly646Trpfs*12	c.1934dup	INS	6.1	6.3	5.8	0.0414826
BM05	BCORL1	p.Val688Val	c.2064C>T	SNV	100	99.9	99.6	0.00208514
BM05	IDH2	p.Arg140Gln	c.419G>A	SNV	4.4	4.6	4.4	0.0258515
BM05	SRSF2	p.Pro95His	c.284C>A	SNV	5	4.9	5.1	0.02
BM05	STK11	p.Asp343Asn	c.1027G>A	SNV	50	49.4	49.5	0.0064766
BM08	FLT3	36b INS	36b INS	FLT3-ITD	22.4	22.7	21	0.041182
BM08	IDH2	p.Arg140Gln	c.419G>A	SNV	42.5	46.5	47.3	0.0566025
BM08	RUNX1	p.Arg166Gln	c.497G>A	SNV	31.5	31.9	32.2	0.0110206
BM08	RUNX1	p.Arg162Ser	c.486G>T	SNV	12	10.1	9.9	0.108658
BM08	RUNX1	p.Ser141Ser	c.423G>T	SNV	30.4	30.7	33.6	0.0559861
BM08	RUNX1	p.Arg201*	c.601C>T	SNV	8.7	10.6	10.3	0.103524
BM08	RUNX1	p.Ser141Phefs*4	c.421_422insTCTT	INS	30.5	30.5	33.5	0.0549857
BM08	SRSF2	p.Pro95His	c.284C>A	SNV	47.8	44.2	46.8	0.0401653
BM08	ZRSR2	p.Lys406Asnfs*?	c.1218del	DEL	91.5	91.4	92.3	0.00537742
BM15	FLT3	57b INS	57b INS	FLT3-ITD	5.7	5.7	7.2	0.139682
BM15	NPM1	p.Trp288Cysfs*12	c.863_864insTTTG	INS	7.4	8.2	8.3	0.061919
CP15	BCORL1	p.Gly883Glu	c.2648G>A	SNV	99.8	99	99.8	0.00464046
CP15	TET2	p.Lys1462Glnfs*16	c.4383dup	INS	5.3	6.9	6.1	0.131148
FF06	ATF2	p.Pro326Leu	c.977C>T	SNV	47.8	50.4	50.1	0.0287749
FF06	KRAS	p.Gly12Asp	c.35G>A	SNV	14.2	12.5	12.7	0.070748
FF06	TET2	p.Gln1084Pro	c.3251A>C	SNV	47.4	46.1	48.1	0.0215019
FF06	TP53	p.Arg342*	c.1024C>T	SNV	15.2	12.4	12.7	0.11444
HD728	ASXL1	p.Gly646Trpfs*12	c.1934dup	INS	18	16.4	14.5	0.107493
HD728	ASXL1	p.Met1249Val	c.3745A>G	SNV	25.4	23.7	24.2	0.0357581
HD728	ASXL1	p.Gly645Valfs*58	c.1934del	DEL	33	35.5	33.9	0.0370965
HD728	ATM	p.Ala1127Val	c.3380C>T	SNV	24.8	24.3	23.9	0.0185312
HD728	ATM	p.Arg1973Glufs*17	c.5917del	DEL	5.3	5.1	4.8	0.04967
HD728	ATM	p.Ile159Lys	c.476T>A	SNV	6.1	4.1	4.6	0.21098
HD728	ATM	p.Gln2243Arg	c.6728A>G	SNV	9.3	9.5	9.8	0.026398
HD728	ATM	p.Gln1128Arg	c.3383A>G	SNV	5.2	5	5.7	0.0680293
HD728	BCOR	p.Gln1174Thrfs*8	c.3519dup	INS	40.7	45.1	45	0.057614
HD728	BCOR	p.Cys94Tyr	c.281G>A	SNV	40.7	47.7	46.2	0.0821447
HD728	BCOR	p.Gly548Asp	c.1643G>A	SNV	9.9	6.9	9	0.179009
HD728	BCORL1	p.Ala74Glyfs*20	c.220dup	INS	8	6.5	7.7	0.10726
HD728	BCORL1	p.Pro1681Glnfs*20	c.5042del	DEL	72.5	76.7	73.2	0.0303532
HD728	BRAF	p.Ile666Ile	c.1998T>C	SNV	16.7	18.2	18.3	0.0505426
HD728	BRAF	p.Pro403Leufs*8	c.1208del	DEL	4.3	5.5	5.5	0.135847
HD728	BRAF	p.Arg347*	c.1039C>T	SNV	18	17.3	17.3	0.0230501
HD728	BRAF	p.Val600Glu	c.1799T>A	SNV	10.8	11.4	11.2	0.0274406
HD728	BRAF	p.Val600Met	c.1798G>A	SNV	4.1	3.7	4.3	0.0757451
HD728	BRAF	p.Val600Glu	c.1799T>A	SNV	6.7	7.7	6.9	0.0745282
HD728	BRAF	p.Val600Lys	c.1798GT>AA	INDEL	4.1	3.7	4.3	0.0757451
HD728	CSF3R	p.Gln711Arg	c.2132A>G	SNV	6	6.7	5	0.144814
HD728	CUX1	p.Lys140Glu	c.418A>G	SNV	4.8	4.2	4.5	0.0666667
HD728	CUX1	p.Asn44Ser	c.131A>G	SNV	3.1	3.6	3.7	0.0927274
HD728	CUX1	p.Ala226Ala	c.678C>T	SNV	4.5	4.4	4	0.0615291
HD728	CUX1	p.Gln869*	c.2605C>T	SNV	20.7	20.2	19.8	0.0222862
HD728	CUX1	p.Ser1162Phe	c.3485C>T	SNV	15	14.8	15.7	0.0311592
HD728	CUX1	p.Ala1410Thr	c.4228G>A	SNV	16.6	18.3	20	0.0928962
HD728	DDX41	p.Asn397Asp	c.1189A>G	SNV	12.5	10.4	9.2	0.156106
HD728	ETV6	p.Arg163Arg	c.489G>A	SNV	20.5	19.5	19.8	0.0257438
HD728	EZH2	p.Gly395Glufs*29	c.1184del	DEL	15.9	15.8	16.5	0.0235639
HD728	FLT3	p.Ile836del	c.2508_2510del	DEL	3.7	5	4.1	0.156055
HD728	GATA2	p.Leu453Leu	c.1359G>T	SNV	4.7	5.6	5.5	0.0936623
HD728	GATA2	p.Gly200Valfs*18	c.599del	DEL	23.6	26.6	24.4	0.0624728
HD728	IDH1	p.Arg132Cys	c.394C>T	SNV	5.5	4.6	4.2	0.139685
HD728	IDH2	p.Gly176Gly	c.528C>T	SNV	25.8	22.8	24.1	0.0620813
HD728	IDH2	p.Thr146Leufs*15	c.435del	DEL	9.6	9.2	10.5	0.068174
HD728	IKZF1	p.Ala440Ala	c.1320C>T	SNV	4.7	4	4.3	0.0810435
HD728	IKZF1	p.Gly68Arg	c.202G>A	SNV	17.4	16.6	17.8	0.0353867
HD728	JAK2	p.Val617Phe	c.1849G>T	SNV	4.2	4.7	5.1	0.0966268
HD728	KRAS	p.Gly12Ala	c.35G>C	SNV	4.7	6	4.7	0.146212
HD728	KRAS	p.Gly13Asp	c.38G>A	SNV	24.4	26.4	26.5	0.045975
HD728	KRAS	p.Gly12Arg	c.34G>C	SNV	5.5	4.7	4.6	0.0999909
HD728	NF1	p.Tyr628Thrfs*3	c.1882del	DEL	3.8	4.8	5.1	0.149055
HD728	NF1	p.Ser158Phefs*16	c.472dup	INS	4	5.3	5.6	0.17124
HD728	NF1	p.Pro388Thr	c.1162C>A	SNV	24.3	26.7	24.4	0.0540197
HD728	NF1	p.Pro678Argfs*10	c.2033del	DEL	36.7	30.3	34.2	0.0956152
HD728	NF1	p.Asn2320Thrfs*5	c.6959del	DEL	4.9	4.2	4.4	0.0801234
HD728	NF1	p.Ile679Aspfs*21	c.2033dup	INS	21.3	20	22.6	0.0610329
HD728	NRAS	p.Gln61Lys	c.181C>A	SNV	4.6	5.3	5.6	0.0993213
HD728	RUNX1	p.Pro49Leu	c.146C>T	SNV	26.3	28.5	26.5	0.0448912
HD728	RUNX1	p.Met267Ile	c.801G>A	SNV	23.6	21.7	24	0.0531957
HD728	SETBP1	p.Lys323Lys	c.969G>A	SNV	42.8	42.3	43.4	0.0128581
HD728	SETBP1	p.Asp1279Asp	c.3837C>T	SNV	20.2	17.5	16.5	0.10594
HD728	SETBP1	p.Pro738Hisfs*46	c.2213del	DEL	18.5	17.8	18.2	0.0193315
HD728	STAT3	p.Glu616del	c.1847_1849del	DEL	5.4	5.4	4.8	0.0666173
HD728	STAT3	p.Pro356Leu	c.1067C>T	SNV	18.5	20.9	19.7	0.0609137
HD728	STK11	p.Leu72Leu	c.216G>A	SNV	3.8	3.8	3.1	0.113312
HD728	TET2	p.Asp1981Gly	c.5942A>G	SNV	5.4	4.7	4.1	0.137459
HD728	TET2	p.Gly678Asp	c.2033G>A	SNV	4.6	4.9	4.7	0.0322717
HD728	WT1	p.Pro136dup	c.393_395dup	INS	4.8	5.7	4.1	0.164811
HD728	WT1	p.?	c.1249+3A>G	SNV	4.3	4.8	5.2	0.0945996
HD728	ZRSR2	p.Leu76Leu	c.228G>A	SNV	6.5	8.7	7.7	0.144303
HD728	ZRSR2	p.Ser447_Arg448del	c.1338_1343del	DEL	42.2	46.4	45.7	0.0502647
MT14	DDX41	p.?	c.*1G>A	SNV	51	48.6	50.5	0.0253077
MT14	JAK2	p.Val617Phe	c.1849G>T	SNV	87.1	86.6	86.9	0.0028971
MT14	TET2	p.Gly1606Ala	c.4817G>C	SNV	51.5	50.6	48.4	0.0317897
MT14	TP53	p.Gly244Ala	c.731G>C	SNV	42.2	40.1	40.3	0.0283611
NA24143	DNMT3A	p.Ala782Thr	c.2344G>A	SNV	40.1	42.2	39.8	0.0321295
NA24143	ETV6	p.Arg191Arg	c.573G>T	SNV	48.8	50.8	49.5	0.0204203
NA24385	DNMT3A	p.Cys911Tyr	c.2732G>A	SNV	41.9	44.5	40.7	0.0458499
NA24385	ETV6	p.Arg191Arg	c.573G>T	SNV	49.8	47.9	49.7	0.0217626
WB06	DNMT3A	p.Arg882His	c.2645G>A	SNV	40.3	41.6	42.1	0.0224796
WB06	NPM1	p.Trp288Cysfs*12	c.863_864insCCTG	INS	39.8	39	38.1	0.0218261
WB06	WT1	p.Pro249Ser	c.745C>T	SNV	52.6	49.2	49.9	0.0355049
WB07	FLT3	p.Glu573Lys	c.1717G>A	SNV	14.5	16.9	16.8	0.0845038
WB07	STK11	p.Val338Met	c.1012G>A	SNV	47.5	48.6	49.3	0.0187217
WB08	BCOR	p.Leu247Leu	c.739C>T	SNV	99.8	100	99.3	0.0036164
WB08	SRSF2	p.Pro95Leu	c.284C>T	SNV	28.3	27.4	31.2	0.0685541
WB08	STAG2	p.?	c.3053+1G>T	SNV	48.7	51.1	50.6	0.0252572
WB08	TET2	p.Cys1378Tyr	c.4133G>A	SNV	51.6	52.9	52.7	0.0133588
WB09	FLT3	30b INS	30b INS	FLT3-ITD	15.3	13.9	13.9	0.0562615
WB09	GATA2	p.His380Gln	c.1140C>A	SNV	27.5	24	27.3	0.0748301
WB09	NF1	p.Arg1132His	c.3395G>A	SNV	53.6	51.7	50	0.0347893
WB09	NRAS	p.Gly12Asp	c.35G>A	SNV	49.4	45.8	47.7	0.0378081
WB09	WT1	p.Leu378Pro	c.1133T>C	SNV	18.6	18.3	17.4	0.0345028
WB09	WT1	p.Val379del	c.1134_1136del	DEL	18.2	18.5	17.2	0.037886
WB09	WT1	p.Ser381*	c.1142C>A	SNV	45	47.1	45.1	0.0259029
WB09	WT1	p.Ser381Glyfs*69	c.1139_1140dup	INS	18.7	19.1	17.2	0.0546363
WB10	DNMT3A	p.Tyr735*	c.2205C>G	SNV	42.7	41.7	39.9	0.0342459
WB10	SF3B1	p.Lys700Glu	c.2098A>G	SNV	13.2	15.9	13.8	0.099143
WB10	TET2	p.Phe1377Serfs*71	c.4130del	DEL	3.9	3.3	3.3	0.0989743
WB10	TET2	p.Gln574*	c.1720C>T	SNV	41.4	43.1	41.9	0.0207363
WB10	TET2	p.Lys1254Ilefs*13	c.3759_3760del	DEL	7.3	9.9	9.3	0.154118
WB11	BCOR	p.Asp1596Asp	c.4788C>T	SNV	100	98.5	99.3	0.007561
WB11	RUNX1	p.Ser141_Ala142insProArg*	c.422_423ins15	INS	35.3	36.6	36	0.0180901
WB11	SF3B1	p.Lys666Asn	c.1998G>T	SNV	48.5	45.8	50	0.0442491
WB11	TET2	p.Gln706*	c.2116C>T	SNV	48.1	51.2	47.6	0.0398274
WB39	CALR	52b DEL	52b DEL	DEL	4.2	4.7	4.8	0.0703916
WB39	SETBP1	p.Ser869Ser	c.2607C>T	SNV	48.8	52.2	48.1	0.0441282
WB40	CALR	52b DEL	52b DEL	DEL	4.8	4.2	4.5	0.0666667
WB40	SETBP1	p.Ser869Ser	c.2607C>T	SNV	49	49.9	49	0.0105399
WB41	CALR	52b DEL	52b DEL	DEL	5.9	4.7	3.9	0.208271
WB41	SETBP1	p.Ser869Ser	c.2607C>T	SNV	51.9	50.9	50.2	0.0167529
WB45	DNMT3A	p.Gly543Cys	c.1627G>T	SNV	47.7	46.6	46.6	0.013522
WB45	FLT3	96b INS	96b INS	FLT3-ITD	12.5	9.7	16	0.247891
WB45	NPM1	p.Trp288Cysfs*12	c.860_863dup	INS	46.6	49.9	46.5	0.0405896
No reportable variant detected from NA12878
CV, coefficient of variation

## Sheet: S5B
S5B Table. Intra-assay precision study variant concordance.
Specimen	Gene	c.	p.	Type	% VAF Intra-1	% VAF Intra-2	% VAF Intra-3	CV
BM03	TP53	c.838A>G	p.Arg280Gly	SNV	25.8	23.7	24.1	0.0454503
BM03	U2AF1	c.470A>C	p.Gln157Pro	SNV	29.8	29.1	28.7	0.0190677
BM04	NRAS	c.35G>C	p.Gly12Ala	SNV	36.7	36.5	38.3	0.0265447
BM03	ASXL1	c.3785del	p.Ser1262Thrfs*18	DEL	5.6	5.4	5.6	0.0208681
BM04	ATM	c.370A>G	p.Ile124Val	SNV	50.4	49.1	51.4	0.0229276
BM04	NRAS	c.35G>A	p.Gly12Asp	SNV	5.4	4.7	6.6	0.172617
BM04	ATM	c.9031A>G	p.Met3011Val	SNV	51.4	50.9	50.2	0.0118578
BM04	TET2	c.4185_4186dup	p.Cys1396Tyrfs*53	INS	46.5	48.4	48.1	0.0214287
BM04	TET2	c.4242G>C	p.Gln1414His	SNV	51.3	51.7	48.7	0.032213
BM05	IDH2	c.419G>A	p.Arg140Gln	SNV	4.4	3.5	4.3	0.1213
BM05	STK11	c.1027G>A	p.Asp343Asn	SNV	47.7	49.3	49.5	0.0202029
BM05	SRSF2	c.284C>A	p.Pro95His	SNV	5	4.4	3.4	0.189443
BM05	ASXL1	c.1934dup	p.Gly646Trpfs*12	INS	4.4	5.4	5.3	0.109422
BM05	BCORL1	c.2064C>T	p.Val688Val	SNV	100	100	99.9	0.000577543
CP15	TET2	c.4383dup	p.Lys1462Glnfs*16	INS	6.2	6.5	6.7	0.0389167
CP15	BCORL1	c.2648G>A	p.Gly883Glu	SNV	99.9	99.8	100	0.001001
WB09	WT1	c.1142C>A	p.Ser381*	SNV	45.1	44.3	48	0.0425064
WB09	NRAS	c.35G>A	p.Gly12Asp	SNV	47.3	47.1	45.2	0.0249074
WB09	WT1	c.1133T>C	p.Leu378Pro	SNV	20.2	18.7	16.4	0.103833
WB09	NF1	c.3395G>A	p.Arg1132His	SNV	45.9	50.7	47.2	0.0517929
WB09	WT1	c.1134_1136del	p.Val379del	DEL	19.8	18.7	16.3	0.097981
WB09	WT1	c.1139_1140dup	p.Ser381Glyfs*69	INS	20.2	18.8	16.9	0.0888891
WB45	DNMT3A	c.1627G>T	p.Gly543Cys	SNV	47.2	47.5	44.2	0.0394131
WB45	NPM1	c.860_863dup	p.Trp288Cysfs*12	INS	45.6	44.3	47.1	0.030683
MT08	NF1	c.6330C>T	p.His2110His	SNV	48.9	51.1	51	0.0246816
WB09	GATA2	c.1140C>A	p.His380Gln	SNV	27.7	24.6	24.4	0.0723687
WB45	FLT3	90bp ITD	90bp ITD	FLT3-ITD	9	8.7	7.5	0.0944911
WB40	SETBP1	c.2607C>T	p.Ser869Ser	SNV	48.5	49.7	45.7	0.0427931
MT08	TET2	c.37A>C	p.Arg13Arg	SNV	50	49.7	50.6	0.00914686
MT08	ATM	c.6176C>T	p.Thr2059Ile	SNV	48.4	49.2	50.8	0.0247039
MT08	SETBP1	c.1880G>A	p.Arg627His	SNV	50.1	50.4	48.6	0.0194037
MT08	PTEN	c.1104T>C	p.Asp368Asp	SNV	50.7	47.2	48.4	0.0364711
WB09	FLT3	30bp ITD	30bp ITD	FLT3-ITD	14.2	14.6	13	0.0597607
MT08	NF1	c.2985G>C	p.Leu995Leu	SNV	49.3	51.1	50.4	0.0180513
WB40	CALR	52b DEL	52b DEL	DEL	5.2	4.8	4.6	0.062775
MT08	TET2	c.5449C>A	p.His1817Asn	SNV	49.6	48.7	49.7	0.011164
MT08	PHF6	c.927C>T	p.Asp309Asp	SNV	48.7	47.1	49.5	0.025231
MT08	ZRSR2	c.930G>A	p.Ala310Ala	SNV	50.8	50.4	49.1	0.0177409
FF03	KRAS	c.38G>A	p.Gly13Asp	SNV	60.9	56.7	57.4	0.0385746
FF03	TP53	c.524G>A	p.Arg175His	SNV	51	48.2	49.2	0.0286844
CV, coefficient of variation
