# Supplementary material for: Analytical validation and performance characteristics of a 48-gene next-generation sequencing panel for detecting potentially actionable genomic alterations in myeloid neoplasms
Source: PLoS One. 2021 Apr 28;16(4):e0243683. doi: 10.1371/journal.pone.0243683 (PMC8081174; doi:10.1371/journal.pone.0243683)
Supplement: S6 Table — (XLSX) [file pone.0243683.s006.xlsx]

## Sheet: S6
S6 Table. Specimens used for accuracy study.
Specimen no.	Specimen	Number trial(s)	Gene	p.	Type	Indel length	Expected %VAF	Reference method	Detected?
1	BM01	1	SRSF2	p.Pro95Leu	SNV		ND	NGSa	Yes
1	BM01	1	TET2	p.Arg550*	SNV		ND	NGSa	Yes
2	BM02	3	ASXL1	p.Pro920Thrfs*4	Indel	1	36	NGSa	Yes
2	BM02	3	RUNX1	p.Phe173Cys	SNV		37	NGSa	Yes
2	BM02	3	SRSF2	p.Pro95Arg	SNV		49	NGSa	Yes
3	BM03	8	ASXL1	p.Ser1262Thrfs*18	Indel	1	6	NGSa	Yes
3	BM03	8	TP53	p.Arg280Gly	SNV		22	NGSa	Yes
3	BM03	8	U2AF1	p.Gln157Pro	SNV		ND	NGSa	Yes
4	BM04	7	NRAS	p.Gly12Ala	SNV		33	NGSa	Yes
4	BM04	7	NRAS	p.Gly12Asp	SNV		5	NGSa	Yes
4	BM04	7	TET2	p.Cys1396Tyrfs*53	Indel	2	ND	NGSa	Yes
5	BM05	9	ASXL1	p.Gly646Trpfs*12	Indel	1	6	NGSa	Yes
5	BM05	9	SRSF2	p.Pro95His	SNV		6	NGSa	Yes
6	BM06	1	SF3B1	p.Gly740Glu	SNV		44	NGSa	Yes
7	BM07	1	ASXL1	p.Glu635Argfs*15	Indel	14	42	NGSa	Yes
8	BM08	3	IDH2	p.Arg140Gln	SNV		ND	NGSa	Yes
8	BM08	3	RUNX1	p.Arg201*	SNV		ND	NGSa	Yes
8	BM08	3	FLT3	FLT3-ITD	ITD	36	ND	PCR/FA	Yes
9	BM09	1	SF3B1	p.Lys666Thr	SNV		ND	NGSa	Yes
9	BM09	1	ZRSR2	p.Leu237Profs*5	Indel	1	ND	NGSa	Yes
10	BM11	1	ASXL1	p.Gly646Trpfs*12	Indel	1	ND	NGSa	Yes
10	BM11	1	TET2	p.Gly1361Ser	SNV		ND	NGSa	Yes
10	BM11	1	TET2	p.Lys693Asnfs*7	Indel	1	ND	NGSa	Yes
10	BM11	1	U2AF1	p.Gln157Pro	SNV		ND	NGSa	Yes
11	BM12	1	SRSF2	p.Phe57Tyr	SNV		ND	NGSa	Yes
11	BM12	1	TET2	p.Cys1709Leufs*10	Indel	1	ND	NGSa	Yes
11	BM12	1	TET2	p.Pro499Hisfs*34	Indel	1	ND	NGSa	Yes
12	BM13	1	U2AF1	p.Ser34Phe	SNV		ND	NGSa	Yes
13	BM15	3	FLT3	FLT3-ITD	ITD	57	ND	PCR/FA	Yes
14	BM17	3	FLT3	FLT3-ITD	ITD	57	ND	PCR/FA	Yes
15	BM19	3	FLT3	FLT3-ITD	ITD	60	ND	PCR/FA	Yes
16	BM22	1	CEBPA	p.His18Glnfs*145	Indel	8	ND	Sanger	Yes
16	BM22	1	CEBPA	p.Leu338Pro	SNV		ND	Sanger	Yes
17	CP01	1	ASXL1	p.Lys586*	SNV		ND	NGSa	Yes
17	CP01	1	RUNX1	p.Ser314Ilefs*286	Indel	1	ND	NGSa	Yes
17	CP01	1	TET2	p.Gln916*	SNV		ND	NGSa	Yes
17	CP01	1	TET2	p.Lys1422Serfs*3	Indel	2	ND	NGSa	Yes
18	CP02	1	ASXL1	p.Leu1213Ilefs*3	Indel	4	ND	NGSa	Yes
18	CP02	1	SRSF2	p.Pro95His	SNV		ND	NGSa	Yes
18	CP02	1	TET2	p.Ala1224Pro	SNV		ND	NGSa	Yes
18	CP02	1	TP53	p.Asn235Ser	SNV		ND	NGSa	Yes
19	CP03	1	ASXL1	p.Met1249Val	SNV		ND	NGSa	Yes
20	CP04	1	NPM1	p.Trp288Cysfs*12	Indel	4	5	NGSa	Yes
20	CP04	1	FLT3	FLT3-ITD	ITD	45	ND	PCR/FA	Yes
21	CP05	2	RUNX1	p.Ile22Lys	SNV		47	NGSa	Yes
21	CP05	2	TET2	p.Gln743Asnfs*8	Indel	1	43	NGSa	Yes
22	CP06	1	SF3B1	p.Lys666Asn	SNV		ND	NGSa	Yes
22	CP06	1	TET2	p.Lys504*	SNV		ND	NGSa	Yes
23	CP07	1	CALR	c.1191_1199del	Indel	9	ND	NGSa	Yes
23	CP07	1	CALR	p.Glu398_Asp400del	Indel	9	ND	NGSa	Yes
24	CP08	1	U2AF1	p.Gln157Arg	SNV		ND	NGSa	Yes
25	CP09	1	GATA1	p.Gly192Glu	SNV		ND	NGSa	Yes
25	CP09	1	TP53	p.Arg158His	SNV		ND	NGSa	Yes
26	CP10	1	CALR	c.1154_1155insTTGTC	Indel	5	ND	NGSa	Yes
26	CP10	1	CALR	p.Lys385Asnfs*47	Indel	5	ND	NGSa	Yes
26	CP10	1	PTPN11	p.Gly503Glu	SNV		ND	NGSa	Yes
27	CP12	1	IDH2	p.Arg140Gln	SNV		ND	NGSa	Yes
27	CP12	1	SRSF2	p.Pro95His	SNV		ND	NGSa	Yes
28	CP13	1	DNMT3A	p.Arg320*	SNV		ND	NGSa	Yes
29	CP14	1	KDM6A	p.Thr584Met	SNV		ND	NGSa	Yes
30	CP15	8	TET2	p.Lys1462Glnfs*16	Indel	1	ND	NGSa	Yes
31	CP16	1	TET2	p.Ser167*	SNV		ND	NGSa	Yes
32	CP17	1	FLT3	FLT3-ITD	ITD	24	ND	PCR/FA	Yes
33	CP20	1	FLT3	FLT3-ITD	ITD	21, 27, 36, 117	ND	PCR/FA	Yes
34	FF02	1	BRAF	p.Pro403Leufs*8	Indel	1	20	NGSc	Yes
34	FF02	1	KRAS	p.Gly12Asp	SNV		38	NGSc	Yes
35	FF03	4	KRAS	p.Gly13Asp	SNV		52	NGSc	Yes
35	FF03	4	TP53	p.Arg175His	SNV		37	NGSc	Yes
36	FF06	1	KRAS	p.Gly12Asp	SNV		12.7	NGSc	Yes
36	FF06	1	TP53	p.Arg342*	SNV		18	NGSc	Yes
37	FF07	1	TP53	p.Tyr220*	SNV		22.5	NGSc	Yes
38	FF08	1	TP53	p.Cys176Phe	SNV		13.7	NGSc	Yes
39	FF09	1	TP53	c.559+1G>A, p.?	SNV		8.4	NGSc	Yes
40	FF12	1	TP53	p.Arg196*	SNV		15	NGSc	Yes
41	HD200	2	NRAS	p.Gln61Lys	SNV		12.5	Horizon discovery control	Yes
41	HD200	2	KRAS	p.Gly13Asp	SNV		15	Horizon discovery control	Yes
41	HD200	2	KRAS	p.Gly12Asp	SNV		6	Horizon discovery control	Yes
41	HD200	2	KIT	p.Asp816Val	SNV		10	Horizon discovery control	Yes
41	HD200	2	BRAF	p.Val600Glu	SNV		10.5	Horizon discovery control	Yes
42	HD680	1	IDH2	p.Arg172Lys	SNV		50	Horizon discovery control	Yes
43	MT01	1	ATM	p.Ile2030Val	SNV		50	NGSb	Yes
44	MT03	1	ATM	p.Ser333Phe	SNV		50	NGSb	Yes
45	MT04	1	ATM	p.Asp203Asp	SNV		50	NGSb	Yes
45	MT04	1	ATM	p.Pro424Pro	SNV		50	NGSb	Yes
46	MT05	1	ATM	p.Cys2464Arg	SNV		50	NGSb	Yes
47	MT06	1	NF1	p.Leu179Leu	SNV		50	NGSb	Yes
48	MT08	4	ATM	p.Thr2059Ile	SNV		50	NGSb	Yes
48	MT08	4	NF1	p.Leu995Leu	SNV		50	NGSb	Yes
48	MT08	4	PTEN	p.Asp368Asp	SNV		50	NGSb	Yes
49	MT09	1	ATM	p.Leu2332Pro	SNV		50	NGSb	Yes
49	MT09	1	ATM	p.Leu546Val	SNV		50	NGSb	Yes
49	MT09	1	ATM	p.Leu895Leu	SNV		50	NGSb	Yes
49	MT09	1	ATM	p.Pro872Ser	SNV		50	NGSb	Yes
49	MT09	1	ATM	p.Tyr731Tyr	SNV		50	NGSb	Yes
50	MT10	1	ATM	p.Val182Leu	SNV		50	NGSb	Yes
50	MT10	1	NF1	p.Gly848Gly	SNV		50	NGSb	Yes
50	MT10	1	NF1	p.His2322Tyr	SNV		50	NGSb	Yes
51	MT11	1	NF1	p.Lys1724Lys	SNV		50	NGSb	Yes
52	MT12	1	TP53	p.Pro191Arg	SNV		50	NGSb	Yes
53	MT14	5	JAK2	p.Val617Phe	SNV		ND	Sanger	Yes
54	NA03189	1	ATM	p.Lys2756*	SNV		50	Coriell control	Yes
54	NA03189	1	ATM	p.Ser381Argfs*27	Indel	4	50	Coriell control	Yes
55	NA08436	1	ATM	p.Asp1548Thrfs*14	Indel	4	50	Coriell control	Yes
55	NA08436	1	ATM	p.Glu1978*	SNV		50	Coriell control	Yes
56	NA09607	1	ATM	p.Trp2769*	SNV		100	Coriell control	Yes
57	NA10080	1	PTEN	p.Gln261*	SNV		50	Coriell control	Yes
58	NA10081	1	PTEN	p.Gln261*	SNV		50	Coriell control	Yes
59	NA11255	1	ATM	p.Glu2007Argfs*11	Indel	1	50	Coriell control	Yes
60	NA11602	1	NF1	p.Lys1670Asnfs*7	Indel	1	50	Coriell control	Yes
61	NA13326	1	ATM	p.Trp393*	Indel	2	50	Coriell control	Yes
62	NA13652	1	ATM	c.7630-2A>C	SNV		50	Coriell control	Yes
63	NA13683	1	ATM	p.Val1268*	Indel	1	50	Coriell control	Yes
64	NA13765	1	ATM	p.Arg2136*	Indel	2	50	Coriell control	Yes
65	NA13802	1	ATM	p.Leu762Valfs*2	Indel	2	50	Coriell control	Yes
66	NA13805	1	ATM	p.Cys2246Hisfs*21	Indel	17	50	Coriell control	Yes
67	NA13973	1	ATM	p.Glu1978*	SNV		50	Coriell control	Yes
68	NA14067	1	ATM	p.Val1268*	Indel	1	50	Coriell control	Yes
69	NA14451	1	ATM	p.Asp2569*	Indel	2	50	Coriell control	Yes
70	WB01	1	ASXL1	p.Ser1028Leu	SNV		ND	NGSa	Yes
70	WB01	1	TET2	p.Gly355Asp	SNV		ND	NGSa	Yes
71	WB02	1	DNMT3A	p.Arg720Leu	SNV		ND	NGSa	Yes
71	WB02	1	U2AF1	p.Ser34Phe	SNV		ND	NGSa	Yes
72	WB03	1	SF3B1	p.Lys700Glu	SNV		ND	NGSa	Yes
73	WB04	1	ASXL1	p.Glu635Argfs*15	Indel	23	ND	NGSa	Yes
73	WB04	1	CSF3R	p.Thr618Ile	SNV		ND	NGSa	Yes
73	WB04	1	CSF3R	p.Trp818*	SNV		ND	NGSa	Yes
73	WB04	1	U2AF1	p.Gln157Pro	SNV		ND	NGSa	Yes
74	WB05	1	DNMT3A	p.Arg729Trp	SNV		ND	NGSa	Yes
74	WB05	1	TP53	p.Asn131Lys	SNV		ND	NGSa	Yes
75	WB06	3	DNMT3A	p.Arg882His	SNV		41	NGSa	Yes
75	WB06	3	NPM1	p.Trp288Cysfs*12	Indel	4	40	NGSa	Yes
76	WB07	3	FLT3	p.Glu573Lys	SNV		18	NGSa	Yes
77	WB08	2	SRSF2	p.Pro95Leu	SNV		30	NGSa	Yes
77	WB08	2	TET2	p.Cys1378Tyr	SNV		49	NGSa	Yes
78	WB09	11	NRAS	p.Gly12Asp	SNV		ND	NGSa	Yes
78	WB09	11	FLT3	FLT3-ITD	ITD	30	ND	PCR/FA	Yes
79	WB10	3	DNMT3A	p.Tyr735*	SNV		41	NGSa	Yes
79	WB10	3	SF3B1	p.Lys700Glu	SNV		14	NGSa	Yes
79	WB10	3	TET2	p.Gln574*	SNV		41	NGSa	Yes
79	WB10	3	TET2	p.Lys1254Ilefs*13	Indel	2	10	NGSa	Yes
80	WB11	3	RUNX1	p.Ser141_Ala142insProArg*	Indel	15	29	NGSa	Yes
80	WB11	3	SF3B1	p.Lys666Asn	SNV		47	NGSa	Yes
80	WB11	3	TET2	p.Gln706*	SNV		51	NGSa	Yes
81	WB12	1	CSF3R	p.Met696Thr	SNV		ND	NGSa	Yes
82	WB13	1	SETBP1	p.Val1101Ile	SNV		ND	NGSa	Yes
82	WB13	1	TET2	p.Tyr867His	SNV		ND	NGSa	Yes
83	WB14	1	TET2	p.Ile1873Thr	SNV		ND	NGSa	Yes
84	WB15	1	KDM6A	p.Ala17dup	Indel	3	ND	NGSa	Yes
84	WB15	1	KDM6A	p.Thr581Ala	SNV		ND	NGSa	Yes
85	WB16	1	KDM6A	p.Ala17dup	Indel	3	ND	NGSa	Yes
85	WB16	1	KDM6A	p.Thr581Ala	SNV		ND	NGSa	Yes
86	WB17	1	TET2	p.Asn170*	Indel	1	ND	NGSa	Yes
86	WB17	1	TET2	p.Ile1873Thr	SNV		ND	NGSa	Yes
87	WB18	1	JAK2	p.Val617Phe	SNV		ND	NGSa	Yes
87	WB18	1	TET2	p.Gln604*	SNV		ND	NGSa	Yes
88	WB19	1	KDM6A	p.Ala17dup	Indel	3	ND	NGSa	Yes
89	WB21	1	ASXL1	p.Val737Glyfs*10	Indel	8	ND	NGSa	Yes
89	WB21	1	CSF3R	p.Thr618Ile	SNV		ND	NGSa	Yes
90	WB22	1	ASXL1	p.Gly646Trpfs*12	Indel	1	ND	NGSa	Yes
90	WB22	1	KRAS	p.Gly12Val	SNV		ND	NGSa	Yes
90	WB22	1	NRAS	p.Gly12Asp	SNV		ND	NGSa	Yes
90	WB22	1	RUNX1	p.Phe396Valfs*204	Indel	1	ND	NGSa	Yes
91	WB23	1	TET2	p.Asn582Ser	SNV		ND	NGSa	Yes
92	WB24	1	DNMT3A	p.Thr862Ile	SNV		ND	NGSa	Yes
93	WB25	1	DNMT3A	p.Arg899Cys	SNV		ND	NGSa	Yes
93	WB25	1	SF3B1	p.Lys700Glu	SNV		ND	NGSa	Yes
94	WB26	1	KDM6A	p.Ala17dup	Indel	3	ND	NGSa	Yes
94	WB26	1	KDM6A	p.Thr581Ala	SNV		ND	NGSa	Yes
95	WB27	1	NRAS	p.Thr124Ala	SNV		ND	NGSa	Yes
95	WB27	1	SETBP1	p.Arg1321His	SNV		ND	NGSa	Yes
96	WB31	1	NRAS	p.Gly12Asp	SNV		ND	NGSa	Yes
97	WB32	1	ASXL1	p.Gly646Trpfs*12	Indel	1	ND	NGSa	Yes
97	WB32	1	CBL	p.Gln409Pro	SNV		ND	NGSa	Yes
97	WB32	1	FLT3	p.Glu596_Lys602dup	Indel	21	ND	NGSa	Yes
97	WB32	1	FLT3	FLT3-ITD	ITD	21	ND	PCR/FA	Yes
98	WB33	1	JAK2	p.Val617Phe	SNV		ND	NGSa	Yes
99	WB34	1	ASXL1	p.Glu877Glyfs*3	Indel	1	ND	NGSa	Yes
100	WB35	3	CALR	c.1154_1155insTTGTC	Indel	5	41	NGSd	Yes
101	WB36	1	CALR	c.1118_1136del	Indel	19	40.9	NGSd	Yes
102	WB37	1	CALR	c.1154_1155insTTGTC	Indel	5	26	NGSd	Yes
103	WB38	1	CALR	c.1154_1155insTTGTC	Indel	5	23.4	NGSd	Yes
104	WB39	3	CALR	c.1099_1150del	Indel	52	12.9	NGSd	Yes
105	WB40	9	CALR	c.1099_1150del	Indel	52	8.4	NGSd	Yes
106	WB41	3	CALR	c.1099_1150del	Indel	52	9.7	NGSd	Yes
107	WB42	1	CALR	c.1099_1150del	Indel	52	11	NGSd	Yes
108	WB43	1	CALR	c.1099_1150del	Indel	52	11	NGSd	Yes
109	WB44	1	CALR	c.1099_1150del	Indel	52	10	NGSd	Yes
110	WB45	6	FLT3	FLT3-ITD	ITD	96	ND	PCR/FA	Yes
111	WB46	3	FLT3	FLT3-ITD	ITD	72	ND	PCR/FA	Yes
112	WB47	4	FLT3	FLT3-ITD	ITD	51, 114	ND	PCR/FA	Yes
113	WB48	1	FLT3	FLT3-ITD	ITD	63	ND	PCR/FA	Yes
114	WB50	4	FLT3	FLT3-ITD	ITD	18, 63, 90	ND	PCR/FA	Yes
115	WB51	1	FLT3	FLT3-ITD	ITD	33, 57	ND	PCR/FA	Yes
116	WB52	1	FLT3	FLT3-ITD	ITD	21, 51, 90	ND	PCR/FA	Yes
117	WB53	1	FLT3	FLT3-ITD	ITD	18	ND	PCR/FA	Yes
118	WB54	1	FLT3	FLT3-ITD	ITD	36	ND	PCR/FA	Yes
119	WB56	1	FLT3	FLT3-ITD	ITD	24	ND	PCR/FA	Yes
120	WB57	1	FLT3	FLT3-ITD	ITD	48	ND	PCR/FA	Yes
121	WB58	1	FLT3	FLT3-ITD	ITD	30	ND	PCR/FA	Yes
122	WB59	1	FLT3	FLT3-ITD	ITD	36	ND	PCR/FA	Yes
123	WB60	1	FLT3	FLT3-ITD	ITD	51, 54	ND	PCR/FA	Yes
124	WB61	2	FLT3	FLT3-ITD	ITD	24	ND	PCR/FA	Yes
125	WB62	1	FLT3	FLT3-ITD	ITD	66	ND	PCR/FA	Yes
126	WB63	1	FLT3	FLT3-ITD	ITD	24	ND	PCR/FA	Yes
127	WB64	1	FLT3	FLT3-ITD	ITD	84	ND	PCR/FA	Yes
128	WB68	1	ATM	p.Ile2030Val	SNV		50	NGSb	Yes
129	WB69	1	ATM	p.Ser707Pro	SNV		50	NGSb	Yes
130	WB70	1	ATM	p.Ser333Phe	SNV		50	NGSb	Yes
131	WB73	1	NF1	p.Leu179Leu	SNV		50	NGSb	Yes
132	WB75	1	ATM	p.Thr2059Ile	SNV		50	NGSb	Yes
132	WB75	1	NF1	p.Leu995Leu	SNV		50	NGSb	Yes
132	WB75	1	PTEN	p.Asp368Asp	SNV		50	NGSb	Yes
133	WB76	1	ATM	p.Leu2332Pro	SNV		50	NGSb	Yes
133	WB76	1	ATM	p.Leu546Val	SNV		50	NGSb	Yes
133	WB76	1	ATM	p.Leu895Leu	SNV		50	NGSb	Yes
133	WB76	1	ATM	p.Pro872Ser	SNV		50	NGSb	Yes
133	WB76	1	ATM	p.Tyr731Tyr	SNV		50	NGSb	Yes
134	WB77	1	ATM	p.Val182Leu	SNV		50	NGSb	Yes
134	WB77	1	NF1	p.Gly848Gly	SNV		50	NGSb	Yes
134	WB77	1	NF1	p.His2322Tyr	SNV		50	NGSb	Yes
135	WB78	1	NF1	p.Lys1724Lys	SNV		50	NGSb	Yes
136	WB80	1	CALR	c.1087_1138del	Indel	52	54	NGSd	Yes
137	WB83	1	CEBPA	p.Asn321_Asp322insGluGlnLysValLeuGluLeuThrSerAspAsn	Indel	33	ND	Sanger	Yes
137	WB83	1	CEBPA	p.Gln83Serfs*77	Indel	1	ND	Sanger	Yes
138	WB84	1	CEBPA	p.Gly54Argfs*54	Indel	1	ND	Sanger	Yes
139	WB86	1	CEBPA	p.Arg306_Gln311del	Indel	18	ND	Sanger	Yes
139	WB86	1	CEBPA	p.Gln83Serfs*77	Indel	1	ND	Sanger	Yes
140	WB87	1	CEBPA	p.Lys313dup	Indel	3	ND	Sanger	Yes
140	WB87	1	CEBPA	p.Pro39Alafs*67	Indel	5	ND	Sanger	Yes
Total		237
			NGSa	LeukoVantage v1.0	somatic mutation panel of 30 genes for myeloid neoplasms
			NGSb	MyVantage	germline mutation panel of 34 cancer predisposition genes
			NGSc	Watson Genomics	somatic mutation panel of 50 genes for solid tumor
			NGSd	MPN Diagnostic Cascading Reflex	somutic mutation panel of 4 genes for myeloproliferative neoplasms
			ND	not provided by alternative method
