# Supplementary material for: Analytical validation and performance characteristics of a 48-gene next-generation sequencing panel for detecting potentially actionable genomic alterations in myeloid neoplasms
Source: PLoS One. 2021 Apr 28;16(4):e0243683. doi: 10.1371/journal.pone.0243683 (PMC8081174; doi:10.1371/journal.pone.0243683)
Supplement: S7 Table — A. Variant call concordance study using multiplex mutation control specimens. B. GIAB reference specimen dilution study. C. Positive specimen dilution study. D. FLT3-ITD positive specimen dilution study. (XLSX) [file pone.0243683.s007.xlsx]

## Sheet: S7A
S7A Table. Variant call concordance study using multiplex mutation control specimens.
Specimen	Gene	p.	Type	Indel length	Expected %VAF	Number repeat	Detected?
HD701	BRAF	p.Val600Glu	SNV		10.5	1	yes
HD701	KIT	p.Asp816Val	SNV		10	1	yes
HD701	KRAS	p.Gly12Asp	SNV		6	1	yes
HD701	KRAS	p.Gly13Asp	SNV		15	1	yes
HD701	NRAS	p.Gln61Lys	SNV		12.5	1	yes
HD728	BRAF	p.Val600Lys	indel	2	4	9	yes
HD728	BRAF	p.Val600Glu	SNV		8	9	yes
HD728	FLT3	p.Ile836del	DEL	3	5	9	yes
HD728	IDH1	p.Arg132Cys	SNV		5	9	yes
HD728	KRAS	p.Gly12Ala	SNV		5	9	yes
HD728	KRAS	p.Gly12Arg	SNV		5	9	yes
HD728	KRAS	p.Gly13Asp	SNV		25	9	yes
HD728	NRAS	p.Gln61Lys	SNV		5	9	yes
HD729	BRAF	p.Val600Glu	SNV		8	3	yes
HD729	BRAF	p.Val600Gly	SNV		4	3	yes (2/3), no (1/3, VAF <3%)
HD729	IDH2	p.Arg140Gln	SNV		5	3	yes
HD729	KRAS	p.Gln61Leu	SNV		5	3	yes
HD729	KRAS	p.Gly12Val	SNV		3.8	3	yes
HD729	KRAS	p.Gly13Asp	SNV		25	3	yes
HD729	NRAS	p.Gln61Leu	SNV		5	3	yes
HD730	BRAF	p.Val600Glu	SNV		8	1	yes
HD730	BRAF	p.Val600Met	SNV		4	1	yes
HD730	FLT3	p.Asp835Tyr	SNV		5	1	yes
HD730	IDH1	p.Arg132His	SNV		5	1	yes
HD730	KRAS	p.Ala146Thr	SNV		5	1	yes
HD730	KRAS	p.Gly12Ser	SNV		5	1	yes
HD730	KRAS	p.Gly13Asp	SNV		25	1	yes
HD730	NRAS	p.Gln61His	SNV		5	1	yes
HD731	BRAF	p.Val600Arg	indel	2	4	2	yes (1/2), no (1/2, VAF >3%)
HD731	BRAF	p.Val600Glu	SNV		8	2	yes
HD731	IDH2	p.Arg172Lys	SNV		5	2	yes
HD731	KIT	p.Asp816Val	SNV		5	2	yes
HD731	KRAS	p.Gln61His	SNV		5	2	yes
HD731	KRAS	p.Gly12Asp	SNV		5	2	yes
HD731	KRAS	p.Gly12Cys	SNV		5	2	yes
HD731	KRAS	p.Gly13Asp	SNV		25	2	yes
HD731	NRAS	p.Gln61Arg	SNV		5	2	yes

## Sheet: S7B
S7B Table. GIAB reference specimen dilution study.
Specimen	Gene	Position	Reference>Variant	Type	Indel length	% VAF expected	Number repeat	Detected?
NA24143	ASXL1	chr20:31024274	T>C	SNV		5	1	Yes
NA24143	WT1	chr11:32456562	G>A	SNV		5	1	no (variant count <25)
NA24143	HRAS	chr11:534242	A>G	SNV		10	1	Yes
NA24143	ETV6	chr12:12022467	G>T	SNV		5	1	Yes
NA24143	NF1	chr17:29508775	G>A	SNV		10	1	Yes
NA24143	DNMT3A	chr2:25462063	C>T	SNV		5	1	Yes
NA24143	GATA2	chr3:128200072	C>T	SNV		5	1	Yes
NA24143	CUX1	chr7:101892121	G>A	SNV		5	1	no (variant count <25)
NA24143	BRAF	chr7:140449150	T>C	SNV		5	1	Yes
NA24149	PTEN	chr10:89623716	G>A	SNV		5	2	Yes
NA24149	ATM	chr11:108098592	T>C	SNV		5	2	Yes
NA24149	ATM	chr11:108100014	A>G	SNV		5	2	Yes
NA24149	WT1	chr11:32456694	C>A	SNV		5	2	Yes
NA24149	ETV6	chr12:11992168	G>A	SNV		5	2	Yes
NA24149	NF1	chr17:29508775	G>A	SNV		10	2	Yes
NA24149	SETBP1	chr18:42532693	C>A	SNV		5	2	Yes
NA24149	ASXL1	chr20:31024274	T>C	SNV		5	2	Yes
NA24149	GATA2	chr3:128204960	G>C	SNV		5	2	Yes
NA24149	CUX1	chr7:101892121	G>A	SNV		10	2	Yes
NA24149	BRAF	chr7:140449150	T>C	SNV		5	2	Yes
NA24631	PTEN	chr10:89623716	G>A	SNV		5	2	Yes
NA24631	WT1	chr11:32417945	T>C	SNV		10	2	Yes
NA24631	WT1	chr11:32456562	G>A	SNV		10	2	Yes
NA24631	ETV6	chr12:11992168	G>A	SNV		5	2	Yes
NA24631	ETNK1	chr12:22814036	A>G	SNV		10	2	Yes
NA24631	NF1	chr17:29508775	G>A	SNV		5	2	Yes
NA24631	SETBP1	chr18:42532693	C>A	SNV		10	2	Yes
NA24631	CEBPA	chr19:33792731	G>GGCGGGT	INS	6	5	2	Yes (1/2), no (1/2), VAF <3%)
NA24631	ASXL1	chr20:31024274	T>C	SNV		10	2	Yes
NA24631	GATA2	chr3:128204951	C>T	SNV		10	2	Yes
NA24631	TET2	chr4:106155185	C>G	SNV		5	2	Yes
NA24631	CUX1	chr7:101882832	C>A	SNV		5	2	Yes
NA24631	CUX1	chr7:101892121	G>A	SNV		5	2	Yes
NA24631	BCOR	chrX:39932907	T>C	SNV		10	2	Yes
NA24694	PTEN	chr10:89623716	G>A	SNV		10	2	Yes
NA24694	WT1	chr11:32417945	T>C	SNV		10	2	Yes
NA24694	WT1	chr11:32456562	G>A	SNV		10	2	Yes
NA24694	ETV6	chr12:11992168	G>A	SNV		10	2	Yes
NA24694	ETNK1	chr12:22814036	A>G	SNV		10	2	Yes
NA24694	NF1	chr17:29508775	G>A	SNV		10	2	Yes
NA24694	SETBP1	chr18:42532693	C>A	SNV		5	2	Yes
NA24694	ASXL1	chr20:31024274	T>C	SNV		10	2	Yes
NA24694	GATA2	chr3:128204951	C>T	SNV		5	2	Yes
NA24694	TET2	chr4:106155185	C>G	SNV		5	2	Yes
NA24694	CUX1	chr7:101882832	C>A	SNV		5	2	Yes
NA24694	CUX1	chr7:101892121	G>A	SNV		10	2	Yes
NA24694	ZRSR2	chrX:15827323	T>C	SNV		10	2	Yes
NA24694	BCOR	chrX:39932907	T>C	SNV		10	2	Yes
NA24695	PTEN	chr10:89623716	G>A	SNV		5	2	Yes
NA24695	PTEN	chr10:89624218	C>G	SNV		5	2	Yes
NA24695	WT1	chr11:32417945	T>C	SNV		10	2	Yes
NA24695	WT1	chr11:32456562	G>A	SNV		10	2	Yes
NA24695	HRAS	chr11:534242	A>G	SNV		5	2	Yes
NA24695	ETV6	chr12:11992168	G>A	SNV		5	2	Yes
NA24695	ETNK1	chr12:22814036	A>G	SNV		10	2	Yes
NA24695	NF1	chr17:29508775	G>A	SNV		5	2	Yes
NA24695	SETBP1	chr18:42532693	C>A	SNV		5	2	Yes
NA24695	ASXL1	chr20:31024274	T>C	SNV		10	2	Yes
NA24695	GATA2	chr3:128204951	C>T	SNV		5	2	Yes
NA24695	TET2	chr4:106157703	T>G	SNV		5	2	Yes
NA24695	CUX1	chr7:101892121	G>A	SNV		5	2	Yes
NA24695	IKZF1	chr7:50467941	C>T	SNV		5	2	Yes
NA24695	BCOR	chrX:39932907	T>C	SNV		10	2	Yes
NA24695	KDM6A	chrX:44929077	C>A	SNV		5	2	Yes

## Sheet: S7C
S7C Table. Positive specimen dilution study.
Specimen	Gene	p.	Type	Indel length	Dilution fold	Expected %VAF	Detected
NA11255	ATM	p.Glu2007Argfs*11	Indel	1	1:2	25	yes
					1:4	12.5	yes
					1:8	6.3	yes
					1:16	3.1	yes
NA11255	ATM	p.Ser2855_Val2856delinsArgIle	Indel	2	1:2	25	yes
					1:4	12.5	yes
					1:8	6.3	yes
					1:16	3.1	no (VAF <3%)
NA13765	ATM	p.? (c.8786+1G>A)	SNV		Undiluted	50	yes
					1:2	25	yes
					1:4	12.5	yes
					1:8	6.3	yes
					1:16	3.1	yes
					01:32:00	1.6	no (VAF <3%)
NA13765	ATM	p.Arg2136*	Indel	2	Undiluted	50	yes
					1:2	25	yes
					1:4	12.5	yes
					1:8	6.3	yes
					1:16	3.1	yes
					01:32:00	1.6	no (VAF <3%)
NA13805	ATM	p.Cys2246_Thr2252delinsHis	Indel	2	1:2	25	yes
					1:4	12.5	yes
					1:8	6.3	yes
					1:16	3.1	no (VAF <3%)
					01:32:00	1.6	no (VAF <3%)
NA13973	ATM	p.Asp2959Glyfs*	Indel	4	1:2	25	yes
					1:4	12.5	yes
					1:8	6.3	yes
					1:16	3.1	no (VAF <3%)
NA23245	JAK2	p.Val617Phe	SNV		Undiluted	100	yes
					1:2	50	yes
					1:4	25	yes
					1:8	12.5	yes
					1:16	6.3	yes
					01:32:00	3.1	yes
WB83	CEBPA	p.Asn321_Asp322insGluGlnLysValLeuGluLeuThrSerAspAsn	Indel	33	Undiluted	50	yes
					1:2	25	yes
					1:4	12.5	yes
					1:8	6.3	yes
					1:16	3.1	no (VAF <3%)
WB85	CEBPA	p.Gln312dup	Indel	3	Undiluted	50	yes
					1:2	25	yes
					1:4	12.5	yes
					1:8	6.3	yes
					1:32	1.6	yes
WB85	CEBPA	p.His24Alafs*84	Indel	1	Undiluted	50	yes
					1:2	25	yes
					1:4	12.5	yes
					1:8	6.3	yes
					1:32	1.6	no (VAF <3%)
WB80	CALR	p.Glu363Argfs*50	Indel	52	Undiluted	53.9	yes
					1:2	27	yes
					1:4	13.5	yes
					1:8	6.7	yes
					1:32	3.4	yes
					1:64	1.7	no (VAF <3%)
WB36	CALR	p.Asp373Glyfs*51	Indel	19	Undiluted	40.9	yes
					1:2	20.5	yes
					1:4	10.2	yes
					1:8	5.1	yes
					1:32	2.6	yes
					1:64	1.3	no (VAF <3%)

## Sheet: S7D
S7D Table. FLT3-ITD positive specimen dilution study.
Specimen	Expected FLT3-ITD length (bp)	Dilution	Detected ITD length	ITD detected?
WB47	51, 114	Undiluted	51, 114	yes
		1:2	114	yes
		1:4	51, 114	yes
WB47 repeat	51, 114	Undiluted	51, 114	yes
		1:2	114	yes
		1:4	114	yes
WB52	51, 51, 90	Undiluted	21, 51, 90	yes
		1:2	51, 90	yes
		1:4	51, 90	yes
		1:8	51	yes
		1:16	51	yes
WB64	84	Undiluted	84, 27*	yes
		1:2	84	yes
		1:4	84	yes
		1:8	84	yes
		1:16	84	yes
* additional IDT size (27bp) detected in WB64
