# Supplementary material for: Analytical validation and performance characteristics of a 48-gene next-generation sequencing panel for detecting potentially actionable genomic alterations in myeloid neoplasms
Source: PLoS One. 2021 Apr 28;16(4):e0243683. doi: 10.1371/journal.pone.0243683 (PMC8081174; doi:10.1371/journal.pone.0243683)
Supplement: S8 Table — (XLSX) [file pone.0243683.s008.xlsx]

## Sheet: S8
S8 Table. Summary of discordant variant.
Specimen	Gene	p.	Type	Indel length	Expected % VAF	Called % VAF	Detected?	Reason for filtering
NA11255	ATM	p.Ser2855_Val2856delinsArgIle	Indel	2	3.1	2.5	no	% VAF <3
NA13765	ATM	p.? (c.8786+1G>A)	SNV		1.6	2.3	no	% VAF <3
NA13765	ATM	p.Arg2136*	Indel	2	1.6	1.9	no	% VAF <3
NA13805	ATM	p.Cys2246_Thr2252delinsHis	Indel	20	3.1	2.1	no	% VAF <3
NA13805	ATM	p.Cys2246_Thr2252delinsHis	Indel	20	1.6	1.1	no	% VAF <3
NA13973	ATM	p.Asp2959Glyfs*	Indel	4	3.1	2.9	no	% VAF <3
WB83	CEBPA	p.Asn321_Asp322insGluGlnLysValLeuGluLeuThrSerAspAsn	Indel	33	3.1	2	no	% VAF <3
WB85	CEBPA	p.Gln312dup	Indel	1	1.6	2.4	no	% VAF <3
WB80	CALR	p.Glu363Argfs*50	Indel	52	1.7	0.7	no	% VAF <3
WB36	CALR	p.Asp373Glyfs*51	Indel	19	1.3	0.5	no	% VAF <3
NA24143	CUX1	c.4317G>A, p.Pro1439=	SNV		5	5	no	less than 25x variant count
NA24143	WT1	c.330C>T, p.Pro110=	SNV		5	5.1	no	less than 25x variant count
NA24631	CEBPA	p.His195_Pro196dup	Indel	6	5	2.8	no	% VAF <3
HD729	BRAF	p.Val600Gly	SNV		4	2.98	no	% VAF <3
HD731	BRAF	p.Val600Glu	Indel	2	4	2.47	no	% VAF <3
