# Supplementary material for: Analytical validation and performance characteristics of a 48-gene next-generation sequencing panel for detecting potentially actionable genomic alterations in myeloid neoplasms
Source: PLoS One. 2021 Apr 28;16(4):e0243683. doi: 10.1371/journal.pone.0243683 (PMC8081174; doi:10.1371/journal.pone.0243683)
Supplement: S9 Table — (XLSX) [file pone.0243683.s009.xlsx]

## Sheet: S9
S9 Table. Analytical sensitivity for various % VAF for each variant type.
Type	Category	VAF <5%	VAF 5%	VAF >5%	VAF unknown	Total	VAF ≥5% including unknown
SNV	Total number	10	136	368	84	598	588
	Detected number	8	134	368	84	594	586
	Not detected number	2	2	0	0	4	2
	% Sensitivity	80	98.5294	100	100	99.3311	99.6599
	95% CI	49.0-94.3	94.8-99.6	99.0-100.0	95.6-100.0	98.3-99.7	98.7-99.9
Indel	Total number	25	12	108	47	192	167
	Detected number	15	11	108	47	181	166
	Not detected number	10	1	0	0	11	1
	% Sensitivity	60	91.6667	100	100	94.2708	99.4012
	95% CI	40.7-76.6	64.6-98.5	96.6-100.0	92.4-100.0	90.0-96.7	96.7-99.9
FLT3-ITD	Total number	0	0	0	75	75	75
	Detected number	0	0	0	75	75	75
	Not detected number	0	0	0	0	0	0
	% Sensitivity	na	na	na	100	100	100
	95% CI	na	na	na	95.1-100.0	95.1-100.0	95.1-100.0
Total	Total number	35	148	476	206	865	830
	Detected number	23	145	476	206	850	827
	Not detected number	12	3	0	0	15	3
	% Sensitivity	65.7143	97.973	100	100	98.2659	99.6386
	95% CI	49.2-79.2	94.2-99.3	99.2-100.0	98.2-100.0	97.1-98.9	98.9-99.9
