# Supplementary material for: Analytical validation and performance characteristics of a 48-gene next-generation sequencing panel for detecting potentially actionable genomic alterations in myeloid neoplasms
Source: PLoS One. 2021 Apr 28;16(4):e0243683. doi: 10.1371/journal.pone.0243683 (PMC8081174; doi:10.1371/journal.pone.0243683)
Supplement: S1 Fig — % patient with mutation per gene for AML (A), MDS (B), and MPN (C). Pathogenic (Tier I and Tier II) mutations were included. (XLSX) [file pone.0243683.s010.xlsx]

## Sheet: S1 Fig
S1 Fig. % patient with mutation per gene for AML (A), MDS (B), and MPN (C). Pathogenic (Tier I and Tier II) mutations were included.
