# Supplementary material for: Analytical validation and performance characteristics of a 48-gene next-generation sequencing panel for detecting potentially actionable genomic alterations in myeloid neoplasms
Source: PLoS One. 2021 Apr 28;16(4):e0243683. doi: 10.1371/journal.pone.0243683 (PMC8081174; doi:10.1371/journal.pone.0243683)
Supplement: S2 Fig — Integrative Genomics Viewer (IGV) for CEBPA (A) and CUX1 (B) comparing target capture performance between RNA bait (top panel) and DNA bait (bottom panel). Even coverage distribution was achieved using DNA bait whereas low to no coverage was observed using RNA bait for high % GC targets. % GC in 100bp window is color-coded (XLSX) [file pone.0243683.s011.xlsx]

## Sheet: S2 Fig
			S2 Fig. Integrative Genomics Viewer (IGV) for CEBPA (A) and CUX1 (B) comparing target capture performance between RNA bait (top panel) and DNA bait (bottom panel). Even coverage distribution was achieved using DNA bait whereas low to no coverage was observed using RNA bait for high % GC targets. % GC in 100bp window is color-coded.
